# Supplementary material for: Performance of BIOCREDIT Pf/Pv lactate dehydrogenase-based malaria rapid diagnostic test among pregnant women with suspected malaria infection in Bahir Dar City Administration, northwest Ethiopia
Source: PLoS One. 2025 May 7;20(5):e0322362. doi: 10.1371/journal.pone.0322362 (PMC12057965; doi:10.1371/journal.pone.0322362)
Supplement: S2 File — (XLSX) [file pone.0322362.s002.xlsx]

## Sheet: Sheet1
Code no	Microscopic results	HRP23 RDT	LDH RDT	PET-PCR
1	pf	pf	pf	pf
2	pv	pv	pv	pv
3	pv	Neg	Neg	pv
4	pv	pv	pf	pfpv
5	pv	Neg	Neg	pv
6	pv	pv	pv	pv
7	pf	pv	pv	pfpv
8	pv	pv	pv	pv
9	pv	pv	pv	pv
10	pv	pv	pv	pv
11	pv	pf	pf	pf
12	pf	pv	pv	pf
13	pf	pf	pf	pf
14	pv	pv	pv	pv
15	pv	pv	pf	pfpv
16	pv	pv	pv	pv
17	pv	pv	pv	pv
18	pv	pv	pv	pv
19	pv	pv	pv	pv
20	pv	pv	pv	pv
21	pv	pv	pv	pv
22	pf	pfpv	pf	pf
23	pv	pv	pv	pv
24	pf	pv	pf	pf
25	pv	pv	pv	pv
26	pv	pv	pv	pv
27	pf	pfpv	pf	pf
28	pf	pf	pf	pf
29	pv	pv	pv	pv
30	Pf	pv	pv	Neg
31	Pv	Neg	pv	pfpv
32	pv	pf	pf	pf
33	pfpv	pfpv	pf	pfpv
34	pv	pv	pv	pv
35	pv	pv	pv	pv
36	pv	pv	pv	pv
37	pv	pv	pv	pv
38	pv	Neg	pf	pfpv
39	pv	pv	pv	pv
40	pv	pv	pf	pf
41	pf	pfpv	pf	pf
42	pv	pv	pv	pv
43	pv	pv	pv	pv
44	pv	pv	pv	pv
45	pv	pv	pv	pv
46	pf	pv	pf	pv
47	pf	pv	pv	pfpv
48	pv	pv	pv	pv
49	pf	pv	pf	pf
50	pv	pf	pf	pf
51	pf	pfpv	pf	pf
52	pv	pv	pv	pv
53	pf	pfpv	pf	pf
54	pv	pv	pv	pv
55	pv	pv	pv	pv
56	pv	pv	pv	pv
57	pv	pv	pv	pv
58	pv	pv	pv	pv
59	pv	pv	pv	pv
60	pf	Neg	pf	pf
61	pf	pv	pv	pfpv
62	pf	pfpv	pf	pf
63	pf	pf	pf	pf
64	pv	Neg	pv	pfpv
65	pf	pv	pf	pf
66	pf	Neg	pfpv	pf
67	pv	pv	pv	pv
68	pv	pv	pv	pv
69	pv	pfpv	pf	pv
70	pf	Neg	pf	pf
71	pfpv	pv	pv	pfpv
72	pf	pv	pv	pfpv
73	pv	pv	pfpv	pfpv
74	pv	pv	pv	pv
75	pf	pf	Neg	pf
76	pv	pv	pv	pv
77	pv	pv	pv	pv
78	pv	pv	pv	pv
79	pv	pv	pv	pv
80	pf	pv	pv	pv
81	pv	pv	pv	pv
82	pv	pv	pv	pv
83	pv	Neg	Neg	Neg
84	pv	pv	pv	pv
85	pv	Neg	Neg	pv
86	pf	pv	pv	pfpv
87	pv	pv	pv	pv
88	pv	pv	pv	pv
89	pv	Neg	Neg	pv
90	pv	Neg	Neg	Neg
91	pf	pv	pv	pfpv
92	pv	pv	pv	pv
93	pf	Neg	pf	pf
94	pf	Neg	pf	pf
95	pv	pv	pv	pv
96	pv	pv	pv	pv
97	pv	pv	pv	pv
98	pfpv	pv	pv	pv
99	pv	pv	pv	pv
100	pf	pf	pf	pf
101	pf	Neg	pf	pf
102	pf	pf	pf	pf
103	pf	Neg	pf	pf
104	pfpv	pv	pv	pfpv
105	pf	pf	pf	pf
106	pfpv	pv	pv	pfpv
107	pfpv	pv	pv	pfpv
108	pfpv	pv	pv	pfpv
109	pv	pv	pv	pv
110	pf	pf	pf	pf
111	pf	pf	pf	pf
112	pf	pf	pf	pf
113	pv	pv	pv	pv
114	pv	pv	pv	pv
115	pv	pv	pv	pv
116	pf	pf	pf	pf
117	pf	pf	pf	pf
118	pv	pv	pv	pv
119	pv	Neg	Neg	pfpv
120	pv	pv	pv	pv
121	pf	Neg	pf	pf
122	pf	pf	pf	pf
123	pf	pf	pf	pf
124	pv	Neg	Neg	pfpv
125	pf	Neg	pf	pf
126	pf	Neg	pf	pf
127	pfpv	pv	pv	pfpv
128	pv	pv	pv	pv
129	pf	Neg	Neg	pf
130	pfpv	pv	pv	pfpv
131	pf	Neg	pf	pf
132	pf	pf	Neg	pf
133	pfpv	pv	pv	pv
134	pf	pfpv	pf	pf
135	pv	pv	pv	pv
136	pfpv	pv	pv	pv
137	pfpv	pv	pv	pfpv
138	pf	pf	pf	pf
139	pf	pv	pv	pf
140	pv	pv	pv	pv
141	pf	Neg	pf	pf
142	pv	pv	pv	pv
143	pv	Neg	pv	Neg
144	pv	pv	pv	pv
145	pfpv	pv	pv	pv
146	pf	pf	pf	pf
147	pf	pv	pf	pf
148	pf	pfpv	pf	pf
149	pv	Neg	pv	pfpv
150	pv	pv	pv	pv
151	pf	pfpv	pf	pf
152	pv	pv	pv	pv
153	pv	Neg	pv	pfpv
154	pf	pv	pf	pf
155	pf	pfpv	pf	pf
156	pf	Neg	pv	pv
157	pfpv	pv	pv	pfpv
158	pf	pf	pf	pf
159	pfpv	pv	pv	pfpv
160	pf	pf	pf	pf
161	pfpv	pv	pv	pfpv
162	pfpv	pv	pv	pfpv
163	pv	pv	pv	pv
164	pf	pf	pf	pf
165	pf	Neg	Neg	pf
167	pfpv	pv	pv	pv
168	pv	pv	pv	pv
169	pf	pf	pf	pf
170	pfpv	pfpv	pf	pfpv
171	pfpv	pv	pv	pfpv
172	pv	pv	pv	pv
173	pfpv	Neg	pv	pfpv
174	pf	Neg	Neg	pf
175	pfpv	pv	pv	pv
176	pfpv	pv	pv	pfpv
177	pfpv	pv	pv	pv
178	pv	pv	pv	pv
179	pv	pv	pv	pv
180	pfpv	pv	pv	pfpv
181	pfpv	pv	pv	pfpv
182	pfpv	pv	pv	pfpv
183	pv	pv	pv	pv
184	pv	pv	pv	pv
185	pv	Neg	Neg	pfpv
186	pf	pf	pf	pf
187	pf	pf	Neg	pf
188	pv	pv	pv	pv
189	pf	pf	pf	pf
190	pf	Neg	pf	pf
191	pf	pf	pf	pf
192	pv	pv	pv	pv
193	Neg	Neg	Neg	Neg
194	Neg	pv	pfpv	pfpv
195	Neg	Neg	Neg	Neg
196	Neg	Neg	Neg	Neg
197	Neg	pf	pf	pf
198	Neg	Neg	Neg	pv
199	Neg	Neg	Neg	pf
200	Neg	Neg	Neg	Neg
201	Neg	Neg	Neg	Neg
202	Neg	Neg	Neg	Neg
203	Neg	Neg	Neg	pv
204	Neg	Neg	Neg	pf
205	Neg	Neg	Neg	pf
206	Neg	Neg	Neg	Neg
207	Neg	Neg	Neg	pf
208	Neg	Neg	Neg	pv
209	Neg	Neg	Neg	Neg
210	Neg	Neg	Neg	Neg
211	Neg	Neg	Neg	Neg
212	Neg	Neg	Neg	pf
213	Neg	Neg	Neg	pf
214	Neg	pv	Neg	Neg
215	Neg	Neg	Neg	pf
216	Neg	pf	Neg	Neg
217	Neg	Neg	Neg	pf
218	Neg	Neg	Neg	Neg
219	Neg	Neg	Neg	Neg
220	Neg	Neg	Neg	Neg
221	Neg	Neg	Neg	pf
222	Neg	pf	Neg	Neg
223	Neg	Neg	Neg	pf
224	Neg	Neg	Neg	Neg
225	Neg	Neg	Neg	pf
226	Neg	pv	Neg	Neg
227	Neg	pf	pf	pf
228	Neg	pf	pf	pf
229	Neg	Neg	Neg	pf
230	Neg	Neg	Neg	Neg
231	Neg	Neg	Neg	Neg
232	Neg	Neg	Neg	pf
232	Neg	Neg	Neg	Neg
233	Neg	Neg	Neg	Neg
234	Neg	Neg	Neg	Neg
235	Neg	Neg	Neg	Neg
236	Neg	Neg	Neg	Neg
237	Neg	Neg	Neg	Neg
238	Neg	Neg	Neg	Neg
239	Neg	Neg	Neg	Neg
240	Neg	Neg	Neg	Neg
241	Neg	Neg	Neg	Neg
242	Neg	Neg	Neg	Neg
243	Neg	Neg	Neg	Neg
244	Neg	Neg	Neg	Neg
245	Neg	Neg	Neg	Neg
246	Neg	Neg	Neg	Neg
247	Neg	Neg	Neg	Neg
248	Neg	Neg	Neg	Neg
249	Neg	Neg	Neg	Neg
250	Neg	Neg	Neg	Neg
251	Neg	Neg	Neg	Neg
252	Neg	Neg	Neg	Neg
253	Neg	Neg	Neg	Neg
254	Neg	Neg	Neg	Neg
255	Neg	Neg	Neg	Neg
256	Neg	Neg	Neg	Neg
257	Neg	Neg	Neg	Neg
258	Neg	Neg	Neg	Neg
259	Neg	Neg	Neg	Neg
260	Neg	Neg	Neg	Neg
261	Neg	Neg	Neg	Neg
262	Neg	Neg	Neg	Neg
263	Neg	Neg	Neg	Neg
264	Neg	Neg	Neg	Neg
265	Neg	Neg	Neg	Neg
266	Neg	Neg	Neg	Neg
267	Neg	Neg	Neg	Neg
268	Neg	Neg	Neg	Neg
269	Neg	Neg	Neg	Neg
270	Neg	Neg	Neg	Neg
271	Neg	Neg	Neg	Neg
272	Neg	Neg	Neg	Neg
273	Neg	Neg	Neg	Neg
274	Neg	Neg	Neg	Neg
275	Neg	Neg	Neg	Neg
276	Neg	Neg	Neg	Neg
277	Neg	Neg	Neg	Neg
278	Neg	Neg	Neg	Neg
279	Neg	Neg	Neg	Neg
280	Neg	Neg	Neg	Neg
281	Neg	Neg	Neg	Neg
282	Neg	Neg	Neg	Neg
283	Neg	Neg	Neg	Neg
284	Neg	Neg	Neg	Neg
285	Neg	Neg	Neg	Neg
286	Neg	Neg	Neg	Neg
287	Neg	Neg	Neg	Neg
288	Neg	Neg	Neg	Neg
289	Neg	Neg	Neg	Neg
290	Neg	Neg	Neg	Neg
291	Neg	Neg	Neg	Neg
292	Neg	Neg	Neg	Neg
293	Neg	Neg	Neg	Neg
294	Neg	Neg	Neg	Neg
295	Neg	Neg	Neg	Neg
296	Neg	Neg	Neg	Neg
297	Neg	Neg	Neg	Neg
298	Neg	Neg	Neg	Neg
299	Neg	Neg	Neg	Neg
300	Neg	Neg	Neg	Neg
301	Neg	Neg	Neg	Neg
302	Neg	Neg	Neg	Neg
